# Supplementary material for: Dual-Activated Nano-Prodrug for Chemo-Photodynamic Combination Therapy of Breast Cancer
Source: Int J Mol Sci. 2022 Dec 10;23(24):15656. doi: 10.3390/ijms232415656 (PMC9779597; doi:10.3390/ijms232415656)
Supplement: Supplementary file 1 [file ijms-23-15656-s001.zip]

Archive with 1 entries (1 files):
- ijms-2011870-supplementary.pdf
